# Supplementary material for: Hepatic lipopolysaccharide binding protein partially uncouples inflammation from fibrosis in MAFLD
Source: J Clin Invest. 2024 Sep 3;134(17):e179752. doi: 10.1172/JCI179752 (PMC11364399; doi:10.1172/JCI179752)
Supplement: Supporting data values [file jci-134-179752-s051.xlsx]

## Sheet: Figure_1A
LBP_ELISA_NASH_diets
Normal (Chow diet)	NASH (FPC diet)	NASH (MCD diet)
3.148	7.843	6.556
2.556	4.917	5.769
2.695	7.241	6.102
2.213	6.287	5.972
2.722	3.722	5.759
2.843	4.972
2.5	4.62
	5.991

## Sheet: Figure_1B
LBP_ELISA_WT_KO
WT	L-KO
4.92865	0.365518
7.69081	0.30987
5.59642	0.289634
5.97247	0.397558
6.75828	0.313243

## Sheet: Figure_1C
LBP_ELISA_BMT_mice
WT	Lbp-/-
7.05606	6.32849
6.34018	9.17157
5.74556	6.56517
5.23129	6.07574
6.16632	4.97708
6.04798	4.60307
6.31096	4.7667
5.0998	7.32488
4.99461	8.36364
4.72141	7.3804

## Sheet: Figure_1E
Inflammatory cells/field
WT	L-KO
188.667	90
213.75	167.25
176	131.333
382.8	92
201.2	121.25
136.5	137
296	132.5
194.667	179
	153.5
Positive Trichrome staning quatification
WT	L-KO
0.979	1.35567
2.9345	1.641
1.67233	1.16667
2.358	1.882
2.65067	0.859667
0.324	0.827333
2.21167	0.8435
0.857	0.783
	1.53433
Sirius red+ area
WT	L-KO
1.7796	1.84831
1.27225	2.94889
1.3992	0.721082
3.51953	1.66161
2.548	3.97625
1.533	1.67867
1.23214	1.60633
1.705	0.739316
	3.5465

## Sheet: Figure_1F
Liver_lipidomics
	WT									L-KO
DG	1.85653	1.55115	1.52145	1.47097	0.316467	2.28593	1.77807	1.61464		2.17134	1.57669	2.30896	1.95531	1.77983	1.99639	2.21191	2.05459	2.89833
FFA	2.78403	1.11119	2.6191	1.1697	1.3284	1.65377	1.8258	0.984334		1.86594	1.07679	1.40447	2.25276	1.07717	0.961025	0.986835	1.11688	0.968644
CE	15.1019	16.8108	12.7637	12.1804	11.2763	8.36696	20.8999	17.2753		5.76213	10.8716	8.4929	7.50288	12.4321	9.04366	10.6239	11.588	11.028
PC	12.0397	4.72822	9.91215	3.79241	3.50345	5.15279	5.75313	3.84381		7.14952	3.68202	3.52153	6.56426	3.04749	3.83924	3.87028	4.83595	3.38065
PE	6.96943	2.81858	5.66943	2.35129	2.00273	3.19024	2.8333	1.61031		4.29038	1.99426	1.8107	3.87196	1.316	1.90774	1.63016	2.46747	1.40335
PG	0.18654	0.058311	0.148787	0.060821	0.043489	0.062723	0.066064	0.036687		0.071404	0.053648	0.085135	0.098312	0.040264	0.055403	0.04949	0.067448	0.054229
PI	2.56384	0.925325	1.84191	0.773096	0.725706	1.06966	1.14906	0.781846		1.38618	0.713308	0.745536	1.48813	0.585293	0.760559	0.820905	1.02731	0.697545
SM	0.8729	0.309522	0.682906	0.268586	0.235797	0.375274	0.435017	0.238418		0.411098	0.241933	0.239789	0.447209	0.200995	0.223708	0.24818	0.30201	0.202062
TG	56.3422	71.2077	63.8141	77.4984	80.2339	77.2655	64.6315	73.2525		76.2776	79.4182	81.0106	75.1473	79.2098	80.8272	79.1853	76.0555	79.0437

## Sheet: Figure_1G
	Chow									WT									L-KO
Lbp	0.749284	0.72565	0.806248	0.578425	0.982595	0.837413	0.639331			1.38699	1.16324	0.849336	1.05724	0.770074	0.767251	0.944099	1.06177		0.136948	0.114522	0.0792906	0.0715329	0.148148	0.163477	0.119374	0.107874	0.113478
Il1b	0.28751	0.251543	0.371475	0.175343	0.301733	0.0944918	0.268912			1.2278	0.897512	1.63737	1.06333	0.624548	1.15651	0.54024	0.852688		0.474203	0.91911	0.773257	0.337184	0.766788	0.809737	0.665704	0.509415	0.573226
Il6	0.339075		0.589193	0.20691	0.589318	0.0701078	0.248854			2.10552	0.701939	0.838185	0.94383		0.803606	0.740784	0.866138		0.44172	0.877897	0.259955	0.43172	0.770057	0.654596	0.567048	0.902733	0.152248
Tnfa	0.24	0.08	0.17	0.24	0.15	0.28	0.24			1.04	0.61	1.77	1.49	1.07	0.59	0.64	0.79		0.44	0.87	0.72	0.51	1.08	0.58	0.63	0.52	0.47
F4/80	0.235337	0.125938	0.210117	0.103272	0.204272	0.0855382	0.164605			1.29068	0.858903	1.3105	0.889321	0.689648	1.20223	0.583914	1.1748		0.653284	1.06302	0.961655	0.303416	0.402824	0.632432	0.594808	0.589336	0.741534

## Sheet: Figure_1H
	Chow									WT									L-KO
Acta2	0.11	0.08	0.24	0.12	0.19	0.15	0.17			0.89	0.91	1.49	1.08	1.01	0.9	0.79	0.93		0.58	1.05	0.89	1.2	1.03	0.79	0.72	0.51	1.04
Des	0.59	0.42	0.61	0.39	0.47	0.43	0.61			0.99	0.87	1.22	1.08	1.12	0.67	0.93	1.13		0.57	0.84	0.73	0.92	1.11	0.87	0.68	0.69	1
Timp1	0.02361	0.02695	0.04536	0.02296	0.02006	0.01745	0.03738			0.94166	0.19467	2.96595	1.30368	0.90922	0.29123	0.45823	0.93537		0.10045	1.56105	0.97733	0.23475	3.7629	1.29192	0.30286	0.07671	0.8406
Col1a1	0.1	0.08	0.06	0.06	0.02	0.02	0.03			0.92	0.27	1.8	0.98	1.62	0.39	0.83	1.19		0.13	0.77	1.61	0.27	2.92	0.4	0.09	0.07	0.81
Col1a2	0.0868259	0.117026	0.0991901	0.089129	0.0834661	0.0490795	0.0530243			0.885213	0.337137	2.04907	0.707939	1.19337	0.130855	1.02489	1.67153		0.15519	0.941093	1.76525	0.276798	2.22761	0.322366	0.132219	0.121464	1.22058
Vcam1	0.16	0.1	0.16	0.08	0.11	0.06	0.19			0.99	0.65	1.85	1.02	0.88	0.73	0.81	1.08		0.41	1.11	0.82	0.6	0.96	1.16	0.47	0.23	0.82

## Sheet: Figure 1I
Chow	WT	L-KO
0.01	4.92343	1.04881
0.551876	3.34849	3.39763
0.696517	2.79378	2.39189
0.490196	11.5857	0.36823
0.083333	21.1	1.04962
0.07734	2.34669	1.5
	3.21139	1.5
	2.92099	0.585538
		2.08549

## Sheet: Figure_1J
Liver_AST
Chow	WT	L-KO
30.056	66.2363	38.2133
24.752	56.0461	40.7608
30.056	72.6052	44.5821
27.846	82.7954	29.2968
25.194	42.0346	56.0461
25.415	47.1297	49.6772
27.183	49.6772	47.1297
	53.4986	50.951
		58.5937
Liver_ALT
AAV-CTRL	AAV-Cre
Chow	WT	L-KO
21.5107	77.792	44.2
17.3853	45.968	35.36
14.4387	61.88	61.88
22.3947	61.88	28.288
21.5107	72.488	35.36
18.2693	54.808	26.52
19.448	56.576	49.504
	106.08	45.968
		61.88

## Sheet: Figure_1N
Liver_LBP_expression_NASH_patient_cohort
Liver_inflammation					Liver_fibrosis							Liver_steaotosis
0	1	2			0	1	2	3	4			0	1	2	3
142.86	206.318	263.732			202.332	160.472	142.453	206.318	205.408			173.773	115.758	206.318	130.933
144.806	115.758	124.299			91.0508	142.706	164.417	115.758	181.215			144.806	167.517	194.833	140.538
94.1529	194.833	123.664			144.806	114.714	135.644	194.833				267.73	123.664	215.317	114.714
148.39	215.317	135.644			105.275	228.828	153.748	215.317				193.66	135.644	263.732	133.196
186.503	130.933	173.773			142.867	166.45	150.283	263.732				80.8591	87.7517	124.299	209.702
80.8591	140.538	205.408			165.253	131.575	87.7517	124.299				51.1303	228.828	143.859	105.275
51.1303	167.517	181.215			144.783	160.322	252.367	130.933				113.984	252.367	142.453	261.103
113.984	143.859	160.322			81.4748	142.86	173.773	140.538				116.898	131.575	160.472	102.234
116.898	142.453	251.272			180.364	209.702	133.196	167.517					176.055	164.417	159.963
	160.472	102.234			102.326	200.349		143.859					103.084	153.748	156.549
	164.417	143.559			357.72	174.116		123.664					205.408	150.283	143.559
	153.748	172.727			251.272	128.979		176.055					181.215	142.706	164.692
	150.283				261.103	159.963		103.084					202.332	166.45	172.727
	142.706				102.234	139.903		172.727					91.0508	160.322	175.44
	114.714				110.667	128.469							144.783	142.86
	87.7517				94.1529	172.108							81.4748	142.867
	228.828				162.986	126.823							102.326	165.253
	252.367				148.39	157.002							357.72	180.364
	166.45				129.883	120.16							251.272	110.667
	131.575				267.73	186.503							162.986	94.1529
	133.196				193.66	156.549							148.39	139.903
	176.055				80.8591	143.559							129.883	172.108
	103.084				51.1303	152.546							200.349	157.002
	202.332				113.984	160.171							174.116	120.16
	91.0508				116.898	164.692							128.979	152.546
	209.702					175.44							128.469	160.171
	105.275					138.407							126.823	138.407
	142.867					189.109							186.503
	165.253												189.109
	144.783
	81.4748
	180.364
	102.326
	357.72
	261.103
	110.667
	162.986
	129.883
	200.349
	174.116
	128.979
	159.963
	139.903
	128.469
	172.108
	126.823
	157.002
	120.16
	156.549
	152.546
	160.171
	164.692
	267.73
	193.66
	175.44
	138.407
	189.109

[truncated: 21 more sheets: Figure_1O, Figure_S1A, Figure_S1B, Figure_S1C, Figure_S1D, Figure_S1E, Figure_S2A, Figure_S2B, Figure_S2C, Figure_S2D, Figure_S2E, Figure_S2F, Figure_S2G, Figure_S2H, Figure_S2I, Figure_S2J, Figure_S3B, Figure_S3C, Figure_S3D, Figure_S3E …]
